# Supplementary material for: Replacement of native by non-native animal communities assisted by human introduction and management on Isla Victoria, Nahuel Huapi National Park
Source: PeerJ. 2015 Oct 20;3:e1328. doi: 10.7717/peerj.1328 (PMC4662593; doi:10.7717/peerj.1328)
Supplement: Supplemental Information 2 — Dataset showing data on camera trapping captures for terrestrial species on Isla Victoria. Each row is an independent capture of an animal. Columns describe the species detected, the transect sampled, the disturbance level, the number of individuals (group size) and the type of environment. [file peerj-03-1328-s002.xls]

## Sheet: Hoja1
Especie	TransectaRep	Transecta	DisturbanceLevel	NroIndividuos	Ambiente
ciervo	N1N2-1	N1N2	Low	2	bosque
ciervo	N1N2-1	N1N2	Low	1	bosque
ciervo	N1N2-1	N1N2	Low	1	bosque
ciervo	N1N2-1	N1N2	Low	1	bosque
faisán	N1N2-1	N1N2	Low	2	bosque
faisán	N1N2-1	N1N2	Low	2	bosque
jabalí	N1N2-1	N1N2	Low	1	bosque
jabalí	N1N2-1	N1N2	Low	1	bosque
ciervo	N1N2-2	N1N2	Low	1	bosque
ciervo	N1N2-2	N1N2	Low	1	bosque
ciervo	N1N2-2	N1N2	Low	1	bosque
ciervo	N1N2-2	N1N2	Low	1	bosque
ciervo	N1N2-2	N1N2	Low	1	bosque
ciervo	N1N2-2	N1N2	Low	1	bosque
faisán	N1N2-2	N1N2	Low	2	bosque
faisán	N1N2-2	N1N2	Low	1	bosque
jabalí	N1N2-2	N1N2	Low	1	bosque
faisán	P3P4-1	P3P4	High	1	pinar
faisán	P3P4-1	P3P4	High	1	pinar
faisán	P3P4-1	P3P4	High	1	pinar
faisán	P3P4-2	P3P4	High	1	pinar
faisán	P3P4-2	P3P4	High	1	pinar
faisán	P3P4-3	P3P4	High	1	pinar
ciervo	N1N2-3	N1N2	Low	1	bosque
ciervo	N1N2-3	N1N2	Low	1	bosque
ciervo	N1N2-3	N1N2	Low	1	bosque
ciervo	N1N2-3	N1N2	Low	1	bosque
faisán	N1N2-3	N1N2	Low	1	bosque
faisán	N1N2-3	N1N2	Low	1	bosque
faisán	N1N2-3	N1N2	Low	1	bosque
ciervo	N1N2-4	N1N2	Low	1	bosque
ciervo	N1N2-4	N1N2	Low	1	bosque
faisán	N1N2-4	N1N2	Low	1	bosque
faisán	N1N2-4	N1N2	Low	1	bosque
faisán	N1N2-4	N1N2	Low	1	bosque
jabalí	N1N2-4	N1N2	Low	1	bosque
ciervo	N1N2-5	N1N2	Low	1	bosque
ciervo	N1N2-5	N1N2	Low	1	bosque
ciervo	N1N2-5	N1N2	Low	2	bosque
faisán	N1N2-5	N1N2	Low	1	bosque
ciervo	N1N2-6	N1N2	Low	1	bosque
ciervo	N1N2-6	N1N2	Low	2	bosque
ciervo	N1N2-6	N1N2	Low	2	bosque
ciervo	N1N2-6	N1N2	Low	1	bosque
ciervo	N1N2-6	N1N2	Low	1	bosque
faisán	N1N2-6	N1N2	Low	1	bosque
ciervo	N1N2-7	N1N2	Low	1	bosque
ciervo	N1N2-7	N1N2	Low	1	bosque
ciervo	N1N2-7	N1N2	Low	1	bosque
ciervo	N1N2-7	N1N2	Low	1	bosque
ciervo	N1N2-7	N1N2	Low	1	bosque
ciervo	N1N2-7	N1N2	Low	2	bosque
ciervo	N1N2-7	N1N2	Low	1	bosque
jabalí	N1N2-7	N1N2	Low	1	bosque
ciervo	S3S4-1	S3S4	High	1	matorral
ciervo	S3S4-1	S3S4	High	1	matorral
ciervo	S3S4-1	S3S4	High	1	matorral
ciervo	S3S4-1	S3S4	High	1	matorral
ciervo	S3S4-1	S3S4	High	1	matorral
ciervo	S3S4-1	S3S4	High	1	matorral
ciervo	S3S4-1	S3S4	High	1	matorral
ciervo	S3S4-1	S3S4	High	1	matorral
faisán	S3S4-1	S3S4	High	1	matorral
faisán	S3S4-1	S3S4	High	1	matorral
ciervo	N1N2-8	N1N2	Low	1	bosque
ciervo	N1N2-8	N1N2	Low	1	bosque
ciervo	N1N2-8	N1N2	Low	1	bosque
ciervo	N1N2-8	N1N2	Low	1	bosque
ciervo	N1N2-8	N1N2	Low	1	bosque
ciervo	N1N2-8	N1N2	Low	1	bosque
ciervo	N1N2-8	N1N2	Low	1	bosque
ciervo	N1N2-8	N1N2	Low	1	bosque
ciervo	N1N2-8	N1N2	Low	1	bosque
ciervo	N1N2-8	N1N2	Low	1	bosque
ciervo	N1N2-8	N1N2	Low	2	bosque
ciervo	N1N2-8	N1N2	Low	1	bosque
ciervo	N1N2-8	N1N2	Low	1	bosque
faisán	N1N2-8	N1N2	Low	1	bosque
jabalí	N1N2-8	N1N2	Low	1	bosque
ciervo	N1N2-9	N1N2	Low	1	bosque
ciervo	N1N2-9	N1N2	Low	1	bosque
faisán	N1N2-9	N1N2	Low	1	bosque
ciervo	S3S4-2	S3S4	High	1	matorral
ciervo	S3S4-2	S3S4	High	1	matorral
ciervo	S3S4-2	S3S4	High	2	matorral
ciervo	S3S4-2	S3S4	High	2	matorral
ciervo	S3S4-2	S3S4	High	1	matorral
ciervo	S3S4-2	S3S4	High	1	matorral
ciervo	S3S4-2	S3S4	High	1	matorral
faisán	S3S4-2	S3S4	High	1	matorral
faisán	S3S4-2	S3S4	High	2	matorral
ciervo	N1N2-10	N1N2	Low	1	bosque
ciervo	N1N2-10	N1N2	Low	1	bosque
faisán	N1N2-10	N1N2	Low	1	bosque
faisán	N1N2-10	N1N2	Low	1	bosque
ciervo	P1P2-1	P1P2	High	1	pinar
ciervo	P1P2-1	P1P2	High	1	pinar
ciervo	P1P2-1	P1P2	High	1	pinar
ciervo	P1P2-1	P1P2	High	3	pinar
ciervo	P1P2-1	P1P2	High	2	pinar
ciervo	P1P2-1	P1P2	High	1	pinar
faisán	P1P2-1	P1P2	High	1	pinar
faisán	P1P2-1	P1P2	High	1	pinar
faisán	P1P2-1	P1P2	High	1	pinar
faisán	P1P2-1	P1P2	High	1	pinar
gato	P1P2-1	P1P2	High	1	pinar
gato	P1P2-1	P1P2	High	1	pinar
ciervo	P3P4-4	P3P4	High	1	pinar
ciervo	P3P4-4	P3P4	High	1	pinar
ciervo	P3P4-4	P3P4	High	1	pinar
gato	P3P4-4	P3P4	High	1	pinar
jabalí	P3P4-5	P3P4	High	1	pinar
jabalí	P3P4-5	P3P4	High	1	pinar
ciervo	N3N4-1	N3N4	Low	1	bosque
ciervo	N3N4-1	N3N4	Low	1	bosque
ciervo	N3N4-1	N3N4	Low	1	bosque
ciervo	N3N4-1	N3N4	Low	1	bosque
ciervo	N3N4-1	N3N4	Low	1	bosque
ciervo	N3N4-1	N3N4	Low	1	bosque
ciervo	N3N4-1	N3N4	Low	2	bosque
ciervo	N3N4-1	N3N4	Low	1	bosque
ciervo	N3N4-1	N3N4	Low	1	bosque
ciervo	N3N4-1	N3N4	Low	1	bosque
ciervo	N3N4-1	N3N4	Low	1	bosque
ciervo	N3N4-1	N3N4	Low	1	bosque
ciervo	N3N4-1	N3N4	Low	1	bosque
ciervo	N3N4-1	N3N4	Low	1	bosque
ciervo	N3N4-1	N3N4	Low	1	bosque
ciervo	N3N4-1	N3N4	Low	1	bosque
ciervo	N3N4-1	N3N4	Low	1	bosque
ciervo	N3N4-1	N3N4	Low	1	bosque
ciervo	S3S4-3	S3S4	High	1	matorral
ciervo	S3S4-3	S3S4	High	1	matorral
ciervo	S3S4-3	S3S4	High	1	matorral
ciervo	S3S4-3	S3S4	High	1	matorral
ciervo	S3S4-3	S3S4	High	1	matorral
ciervo	S3S4-3	S3S4	High	1	matorral
ciervo	S3S4-3	S3S4	High	1	matorral
ciervo	S3S4-3	S3S4	High	1	matorral
ciervo	S3S4-3	S3S4	High	1	matorral
ciervo	S3S4-3	S3S4	High	1	matorral
ciervo	S3S4-3	S3S4	High	1	matorral
ciervo	S3S4-3	S3S4	High	1	matorral
ciervo	S3S4-3	S3S4	High	1	matorral
ciervo	S3S4-3	S3S4	High	1	matorral
ciervo	S3S4-3	S3S4	High	1	matorral
ciervo	S3S4-3	S3S4	High	1	matorral
ciervo	S3S4-3	S3S4	High	1	matorral
ciervo	S3S4-3	S3S4	High	2	matorral
ciervo	S3S4-3	S3S4	High	1	matorral
ciervo	S3S4-3	S3S4	High	1	matorral
ciervo	S3S4-3	S3S4	High	1	matorral
gato	S3S4-3	S3S4	High	1	matorral
jabalí	S3S4-3	S3S4	High	1	matorral
jabalí	S3S4-3	S3S4	High	1	matorral
ciervo	P3P4-6	P3P4	High	1	pinar
ciervo	P3P4-6	P3P4	High	1	pinar
ciervo	P3P4-6	P3P4	High	1	pinar
ciervo	P3P4-6	P3P4	High	1	pinar
ciervo	P3P4-6	P3P4	High	1	pinar
faisán	P3P4-6	P3P4	High	4	pinar
faisán	P3P4-6	P3P4	High	2	pinar
ciervo	P3P4-7	P3P4	High	2	pinar
ciervo	P3P4-7	P3P4	High	1	pinar
ciervo	P3P4-7	P3P4	High	1	pinar
ciervo	P3P4-7	P3P4	High	1	pinar
ciervo	P3P4-7	P3P4	High	1	pinar
ciervo	P3P4-7	P3P4	High	1	pinar
ciervo	P3P4-7	P3P4	High	1	pinar
faisán	P3P4-7	P3P4	High	4	pinar
faisán	P3P4-7	P3P4	High	2	pinar
faisán	P3P4-7	P3P4	High	1	pinar
faisán	P3P4-7	P3P4	High	1	pinar
faisán	P3P4-7	P3P4	High	2	pinar
faisán	P3P4-7	P3P4	High	5	pinar
faisán	P3P4-7	P3P4	High	3	pinar
faisán	P3P4-7	P3P4	High	2	pinar
faisán	P3P4-7	P3P4	High	3	pinar
faisán	P3P4-7	P3P4	High	1	pinar
faisán	P3P4-7	P3P4	High	1	pinar
jabalí	P3P4-7	P3P4	High	1	pinar
ciervo	S5S6-1	S5S6	Low	1	matorral
ciervo	S5S6-1	S5S6	Low	1	matorral
ciervo	S5S6-1	S5S6	Low	1	matorral
ciervo	S5S6-1	S5S6	Low	1	matorral
ciervo	S5S6-1	S5S6	Low	2	matorral
ciervo	S5S6-1	S5S6	Low	1	matorral
ciervo	S5S6-1	S5S6	Low	1	matorral
ciervo	S5S6-1	S5S6	Low	1	matorral
ciervo	S5S6-1	S5S6	Low	1	matorral
faisán	S5S6-1	S5S6	Low	1	matorral
faisán	S5S6-1	S5S6	Low	2	matorral
jabalí	S5S6-1	S5S6	Low	1	matorral
ciervo	P1P2-2	P1P2	High	1	pinar
ciervo	P1P2-2	P1P2	High	2	pinar
faisán	P1P2-2	P1P2	High	2	pinar
faisán	P1P2-2	P1P2	High	1	pinar
faisán	P1P2-2	P1P2	High	2	pinar
faisán	P1P2-2	P1P2	High	1	pinar
faisán	P1P2-2	P1P2	High	1	pinar
faisán	P1P2-2	P1P2	High	2	pinar
faisán	P1P2-2	P1P2	High	3	pinar
faisán	P1P2-2	P1P2	High	1	pinar
faisán	P1P2-2	P1P2	High	1	pinar
faisán	P1P2-2	P1P2	High	1	pinar
faisán	P1P2-2	P1P2	High	1	pinar
faisán	P1P2-2	P1P2	High	1	pinar
faisán	P1P2-2	P1P2	High	1	pinar
faisán	P1P2-2	P1P2	High	1	pinar
faisán	P1P2-2	P1P2	High	1	pinar
faisán	P1P2-2	P1P2	High	2	pinar
faisán	P1P2-2	P1P2	High	2	pinar
jabalí	P1P2-2	P1P2	High	1	pinar
jabalí	P1P2-2	P1P2	High	1	pinar
jabalí	P1P2-2	P1P2	High	1	pinar
ciervo	N5N6-1	N5N6	Low	1	bosque
ciervo	N5N6-1	N5N6	Low	1	bosque
ciervo	N5N6-1	N5N6	Low	1	bosque
ciervo	N5N6-1	N5N6	Low	1	bosque
ciervo	N5N6-1	N5N6	Low	1	bosque
ciervo	N5N6-1	N5N6	Low	1	bosque
ciervo	N5N6-1	N5N6	Low	1	bosque
ciervo	N5N6-1	N5N6	Low	1	bosque
ciervo	N5N6-1	N5N6	Low	1	bosque
ciervo	N5N6-1	N5N6	Low	1	bosque
ciervo	N5N6-1	N5N6	Low	1	bosque
ciervo	N3N4-2	N3N4	Low		bosque
ciervo	N3N4-2	N3N4	Low		bosque
ciervo	S1S2-1	S1S2	High		matorral
faisán	S1S2-1	S1S2	High		matorral
faisán	S1S2-1	S1S2	High		matorral
faisán	S1S2-1	S1S2	High		matorral
faisán	S1S2-1	S1S2	High		matorral
faisán	S1S2-1	S1S2	High		matorral
faisán	S1S2-1	S1S2	High		matorral
jabalí	S1S2-1	S1S2	High		matorral
jabalí	S1S2-1	S1S2	High		matorral
jabalí	S1S2-1	S1S2	High		matorral
jabalí	S1S2-1	S1S2	High		matorral
ciervo	S3S4-4	S3S4	High		matorral
ciervo	S3S4-4	S3S4	High		matorral
ciervo	S3S4-4	S3S4	High		matorral
ciervo	S3S4-4	S3S4	High		matorral
ciervo	S3S4-4	S3S4	High		matorral
ciervo	S3S4-4	S3S4	High		matorral
ciervo	S3S4-4	S3S4	High		matorral
ciervo	S3S4-4	S3S4	High		matorral
ciervo	S3S4-4	S3S4	High		matorral
ciervo	S3S4-4	S3S4	High		matorral
ciervo	S3S4-4	S3S4	High		matorral
ciervo	S3S4-4	S3S4	High		matorral
jabalí	S3S4-4	S3S4	High		matorral
jabalí	S3S4-4	S3S4	High		matorral
ciervo	P3P4-8	P3P4	High		pinar
ciervo	P3P4-8	P3P4	High		pinar
ciervo	P3P4-8	P3P4	High		pinar
ciervo	P3P4-8	P3P4	High		pinar
ciervo	P3P4-8	P3P4	High		pinar
ciervo	P3P4-8	P3P4	High		pinar
ciervo	P3P4-8	P3P4	High		pinar
faisán	P3P4-8	P3P4	High		pinar
faisán	P3P4-8	P3P4	High		pinar
jabalí	P3P4-8	P3P4	High		pinar
ciervo	P3P4-9	P3P4	High		pinar
faisán	P3P4-9	P3P4	High		pinar
faisán	P3P4-9	P3P4	High		pinar
faisán	P3P4-9	P3P4	High		pinar
faisán	P3P4-9	P3P4	High		pinar
jabalí	P3P4-9	P3P4	High		pinar
jabalí	P3P4-9	P3P4	High		pinar
ciervo	P1P2-3	P1P2	High		pinar
ciervo	P1P2-3	P1P2	High		pinar
ciervo	P1P2-3	P1P2	High		pinar
ciervo	P1P2-3	P1P2	High		pinar
ciervo	P1P2-3	P1P2	High		pinar
ciervo	P1P2-3	P1P2	High		pinar
ciervo	P1P2-3	P1P2	High		pinar
ciervo	P1P2-3	P1P2	High		pinar
ciervo	P1P2-3	P1P2	High		pinar
ciervo	P1P2-3	P1P2	High		pinar
ciervo	P1P2-3	P1P2	High		pinar
ciervo	P1P2-3	P1P2	High		pinar
ciervo	P1P2-3	P1P2	High		pinar
ciervo	P1P2-3	P1P2	High		pinar
ciervo	P1P2-3	P1P2	High		pinar
ciervo	P1P2-3	P1P2	High		pinar
ciervo	P1P2-3	P1P2	High		pinar
faisán	P1P2-3	P1P2	High		pinar
faisán	P1P2-3	P1P2	High		pinar
faisán	P1P2-3	P1P2	High		pinar
faisán	P1P2-3	P1P2	High		pinar
faisán	P1P2-3	P1P2	High		pinar
faisán	P1P2-3	P1P2	High		pinar
faisán	P1P2-3	P1P2	High		pinar
faisán	P1P2-3	P1P2	High		pinar
faisán	P1P2-3	P1P2	High		pinar
faisán	P1P2-3	P1P2	High		pinar
faisán	P1P2-3	P1P2	High		pinar
faisán	P1P2-3	P1P2	High		pinar
faisán	P1P2-3	P1P2	High		pinar
faisán	P1P2-3	P1P2	High		pinar
faisán	P1P2-3	P1P2	High		pinar
faisán	P1P2-3	P1P2	High		pinar
faisán	P1P2-3	P1P2	High		pinar
faisán	P1P2-3	P1P2	High		pinar
faisán	P1P2-3	P1P2	High		pinar
faisán	P1P2-3	P1P2	High		pinar
faisán	P1P2-3	P1P2	High		pinar
faisán	P1P2-3	P1P2	High		pinar
gato	P1P2-3	P1P2	High		pinar
jabalí	P1P2-3	P1P2	High		pinar
jabalí	P1P2-3	P1P2	High		pinar
jabalí	P1P2-3	P1P2	High		pinar
ciervo	N5N6-2	N5N6	Low		bosque
ciervo	N5N6-2	N5N6	Low		bosque
ciervo	N5N6-2	N5N6	Low		bosque
ciervo	N3N4-3	N3N4	Low		bosque
ciervo	N3N4-3	N3N4	Low		bosque
ciervo	N3N4-3	N3N4	Low		bosque
ciervo	N3N4-3	N3N4	Low		bosque
ciervo	N3N4-3	N3N4	Low		bosque
ciervo	N3N4-3	N3N4	Low		bosque
faisán	N3N4-3	N3N4	Low		bosque
ciervo	N5N6-3	N5N6	Low		bosque
ciervo	N5N6-3	N5N6	Low		bosque
ciervo	N5N6-3	N5N6	Low		bosque
ciervo	N5N6-3	N5N6	Low		bosque
ciervo	N5N6-3	N5N6	Low		bosque
ciervo	N5N6-3	N5N6	Low		bosque
ciervo	N5N6-3	N5N6	Low		bosque
ciervo	N5N6-3	N5N6	Low		bosque
ciervo	N5N6-3	N5N6	Low		bosque
ciervo	N5N6-3	N5N6	Low		bosque
jabalí	N5N6-3	N5N6	Low		bosque
ciervo	S1S2-2	S1S2	High		matorral
ciervo	S1S2-2	S1S2	High		matorral
ciervo	S1S2-2	S1S2	High		matorral
ciervo	S1S2-2	S1S2	High		matorral
faisán	S1S2-2	S1S2	High		matorral
faisán	S1S2-2	S1S2	High		matorral
faisán	S1S2-2	S1S2	High		matorral
ciervo	S3S4-5	S3S4	High		matorral
ciervo	S3S4-5	S3S4	High		matorral
ciervo	S3S4-5	S3S4	High		matorral
ciervo	S3S4-5	S3S4	High		matorral
ciervo	S3S4-5	S3S4	High		matorral
ciervo	S3S4-5	S3S4	High		matorral
ciervo	S3S4-5	S3S4	High		matorral
ciervo	S3S4-5	S3S4	High		matorral
gato	S3S4-5	S3S4	High		matorral
jabalí	S3S4-5	S3S4	High		matorral
jabalí	S3S4-5	S3S4	High		matorral
ciervo	P3P4-10	P3P4	High		pinar
ciervo	P3P4-10	P3P4	High		pinar
ciervo	P3P4-10	P3P4	High		pinar
ciervo	P3P4-10	P3P4	High		pinar
ciervo	P3P4-10	P3P4	High		pinar
faisán	P3P4-10	P3P4	High		pinar
faisán	P3P4-10	P3P4	High		pinar
faisán	P3P4-10	P3P4	High		pinar
faisán	P3P4-10	P3P4	High		pinar
faisán	P3P4-10	P3P4	High		pinar
faisán	P3P4-10	P3P4	High		pinar
faisán	P3P4-11	P3P4	High		pinar
faisán	P3P4-11	P3P4	High		pinar
faisán	P3P4-11	P3P4	High		pinar
ciervo	S3S4-6	S3S4	High		matorral
ciervo	S3S4-6	S3S4	High		matorral
ciervo	S3S4-6	S3S4	High		matorral
ciervo	S3S4-6	S3S4	High		matorral
ciervo	S3S4-6	S3S4	High		matorral
ciervo	S3S4-6	S3S4	High		matorral
ciervo	S3S4-6	S3S4	High		matorral
ciervo	S3S4-6	S3S4	High		matorral
ciervo	S3S4-6	S3S4	High		matorral
ciervo	S3S4-6	S3S4	High		matorral
ciervo	S3S4-6	S3S4	High		matorral
ciervo	S3S4-6	S3S4	High		matorral
ciervo	S3S4-6	S3S4	High		matorral
ciervo	S3S4-6	S3S4	High		matorral
ciervo	S3S4-6	S3S4	High		matorral
ciervo	S3S4-6	S3S4	High		matorral
ciervo	S3S4-6	S3S4	High		matorral
ciervo	S3S4-6	S3S4	High		matorral
faisán	S3S4-6	S3S4	High		matorral
faisán	S3S4-6	S3S4	High		matorral
jabalí	S3S4-6	S3S4	High		matorral
jabalí	S3S4-6	S3S4	High		matorral
ciervo	P1P2-4	P1P2	High		pinar
faisán	P1P2-4	P1P2	High		pinar
faisán	P1P2-4	P1P2	High		pinar
faisán	P1P2-4	P1P2	High		pinar
faisán	P1P2-4	P1P2	High		pinar
faisán	P1P2-4	P1P2	High		pinar
faisán	P1P2-4	P1P2	High		pinar
faisán	P1P2-4	P1P2	High		pinar
faisán	P1P2-4	P1P2	High		pinar
faisán	P1P2-4	P1P2	High		pinar
faisán	P1P2-4	P1P2	High		pinar
faisán	P1P2-4	P1P2	High		pinar
faisán	P1P2-4	P1P2	High		pinar
faisán	P1P2-4	P1P2	High		pinar
faisán	P1P2-4	P1P2	High		pinar
faisán	P1P2-4	P1P2	High		pinar
faisán	P1P2-4	P1P2	High		pinar
faisán	P1P2-4	P1P2	High		pinar
jabalí	P1P2-4	P1P2	High		pinar
jabalí	P1P2-4	P1P2	High		pinar
jabalí	P1P2-4	P1P2	High		pinar
ciervo	N5N6-4	N5N6	Low		bosque
ciervo	N3N4-4	N3N4	Low		bosque
ciervo	N3N4-4	N3N4	Low		bosque
ciervo	N3N4-4	N3N4	Low		bosque
ciervo	N3N4-4	N3N4	Low		bosque
ciervo	N3N4-4	N3N4	Low		bosque
ciervo	N3N4-4	N3N4	Low		bosque
ciervo	N3N4-4	N3N4	Low		bosque
ciervo	S3S4-7	S3S4	High		matorral
ciervo	S3S4-7	S3S4	High		matorral
ciervo	S3S4-7	S3S4	High		matorral
ciervo	S3S4-7	S3S4	High		matorral
jabalí	S3S4-7	S3S4	High		matorral
ciervo	P3P4-10	P3P4	High		pinar
faisán	P3P4-10	P3P4	High		pinar
faisán	P3P4-10	P3P4	High		pinar
ciervo	S1S2-3	S1S2	High		matorral
ciervo	S1S2-3	S1S2	High		matorral
ciervo	S1S2-3	S1S2	High		matorral
ciervo	S1S2-3	S1S2	High		matorral
ciervo	S1S2-3	S1S2	High		matorral
ciervo	S1S2-3	S1S2	High		matorral
ciervo	S1S2-3	S1S2	High		matorral
ciervo	S1S2-3	S1S2	High		matorral
faisán	S1S2-3	S1S2	High		matorral
faisán	S1S2-3	S1S2	High		matorral
faisán	S1S2-3	S1S2	High		matorral
faisán	S1S2-3	S1S2	High		matorral
faisán	S1S2-3	S1S2	High		matorral
faisán	S1S2-3	S1S2	High		matorral
faisán	S1S2-3	S1S2	High		matorral
jabalí	S1S2-3	S1S2	High		matorral
jabalí	S1S2-3	S1S2	High		matorral
jabalí	S1S2-3	S1S2	High		matorral
jabalí	S1S2-3	S1S2	High		matorral
jabalí	S1S2-3	S1S2	High		matorral
jabalí	S1S2-3	S1S2	High		matorral
jabalí	S1S2-3	S1S2	High		matorral
jabalí	S1S2-3	S1S2	High		matorral
jabalí	S1S2-3	S1S2	High		matorral
ratón	S1S2-3	S1S2	High		matorral
ciervo	S3S4-8	S3S4	High		matorral
ciervo	S3S4-8	S3S4	High		matorral
ciervo	P1P2-5	P1P2	High		pinar
ciervo	P1P2-5	P1P2	High		pinar
ciervo	P1P2-5	P1P2	High		pinar
ciervo	P1P2-5	P1P2	High		pinar
ciervo	P1P2-5	P1P2	High		pinar
ciervo	P1P2-5	P1P2	High		pinar
ciervo	P1P2-5	P1P2	High		pinar
ciervo	P1P2-5	P1P2	High		pinar
ciervo	P1P2-5	P1P2	High		pinar
ciervo	P1P2-5	P1P2	High		pinar
ciervo	P1P2-5	P1P2	High		pinar
ciervo	P1P2-5	P1P2	High		pinar
ciervo	P1P2-5	P1P2	High		pinar
faisán	P1P2-5	P1P2	High		pinar
faisán	P1P2-5	P1P2	High		pinar
faisán	P1P2-5	P1P2	High		pinar
faisán	P1P2-5	P1P2	High		pinar
faisán	P1P2-5	P1P2	High		pinar
faisán	P1P2-5	P1P2	High		pinar
faisán	P1P2-5	P1P2	High		pinar
faisán	P1P2-5	P1P2	High		pinar
faisán	P1P2-5	P1P2	High		pinar
faisán	P1P2-5	P1P2	High		pinar
faisán	P1P2-5	P1P2	High		pinar
faisán	P1P2-5	P1P2	High		pinar
faisán	P1P2-5	P1P2	High		pinar
faisán	P1P2-5	P1P2	High		pinar
faisán	P1P2-5	P1P2	High		pinar
faisán	P1P2-5	P1P2	High		pinar
faisán	P1P2-5	P1P2	High		pinar
faisán	P1P2-5	P1P2	High		pinar
jabalí	P1P2-5	P1P2	High		pinar
jabalí	P1P2-5	P1P2	High		pinar
jabalí	P1P2-5	P1P2	High		pinar
jabalí	P1P2-5	P1P2	High		pinar
ciervo	S5S6-2	S5S6	Low		matorral
ciervo	S5S6-2	S5S6	Low		matorral
ciervo	S5S6-2	S5S6	Low		matorral
ciervo	S5S6-2	S5S6	Low		matorral
ciervo	S5S6-2	S5S6	Low		matorral
ciervo	S5S6-2	S5S6	Low		matorral
ciervo	S5S6-2	S5S6	Low		matorral
ciervo	S5S6-2	S5S6	Low		matorral
ciervo	S5S6-2	S5S6	Low		matorral
ciervo	S5S6-2	S5S6	Low		matorral
ciervo	S5S6-2	S5S6	Low		matorral
ciervo	S5S6-2	S5S6	Low		matorral
ciervo	S5S6-2	S5S6	Low		matorral
ciervo	S5S6-2	S5S6	Low		matorral
ciervo	S5S6-2	S5S6	Low		matorral
ciervo	S5S6-2	S5S6	Low		matorral
ciervo	S5S6-2	S5S6	Low		matorral
ciervo	S5S6-2	S5S6	Low		matorral
ciervo	S5S6-2	S5S6	Low		matorral
jabalí	S5S6-2	S5S6	Low		matorral
jabalí	S5S6-2	S5S6	Low		matorral
jabalí	S5S6-2	S5S6	Low		matorral
jabalí	S5S6-2	S5S6	Low		matorral
jabalí	S5S6-2	S5S6	Low		matorral
jabalí	S5S6-2	S5S6	Low		matorral
jabalí	S5S6-2	S5S6	Low		matorral
jabalí	S5S6-2	S5S6	Low		matorral
ciervo	N3N4-5	N3N4	Low		bosque
ciervo	N3N4-5	N3N4	Low		bosque
faisán	N3N4-5	N3N4	Low		bosque
faisán	N3N4-5	N3N4	Low		bosque
faisán	N3N4-5	N3N4	Low		bosque
faisán	N3N4-5	N3N4	Low		bosque
ciervo	N5N6-5	N5N6	Low		bosque
ciervo	N5N6-5	N5N6	Low		bosque
ciervo	N5N6-5	N5N6	Low		bosque
ciervo	N5N6-5	N5N6	Low		bosque
ciervo	N5N6-5	N5N6	Low		bosque
ciervo	P3P4-12	P3P4	High		pinar
ciervo	P3P4-12	P3P4	High		pinar
jabalí	P3P4-12	P3P4	High		pinar
ciervo	S1S2-4	S1S2	High		matorral
ciervo	S1S2-4	S1S2	High		matorral
ciervo	S1S2-4	S1S2	High		matorral
ciervo	S1S2-4	S1S2	High		matorral
ciervo	S1S2-4	S1S2	High		matorral
ciervo	S1S2-4	S1S2	High		matorral
ciervo	S1S2-4	S1S2	High		matorral
ciervo	S1S2-4	S1S2	High		matorral
ciervo	S1S2-4	S1S2	High		matorral
ciervo	S1S2-4	S1S2	High		matorral
faisán	S1S2-4	S1S2	High		matorral
faisán	S1S2-4	S1S2	High		matorral
faisán	S1S2-4	S1S2	High		matorral
faisán	S1S2-4	S1S2	High		matorral
faisán	S1S2-4	S1S2	High		matorral
faisán	S1S2-4	S1S2	High		matorral
faisán	S1S2-4	S1S2	High		matorral
faisán	S1S2-4	S1S2	High		matorral
faisán	S1S2-4	S1S2	High		matorral
faisán	S1S2-4	S1S2	High		matorral
faisán	S1S2-4	S1S2	High		matorral
faisán	S1S2-4	S1S2	High		matorral
faisán	S1S2-4	S1S2	High		matorral
faisán	S1S2-4	S1S2	High		matorral
faisán	S1S2-4	S1S2	High		matorral
faisán	S1S2-4	S1S2	High		matorral
faisán	S1S2-4	S1S2	High		matorral
faisán	S1S2-4	S1S2	High		matorral
faisán	S1S2-4	S1S2	High		matorral
faisán	S1S2-4	S1S2	High		matorral
faisán	S1S2-4	S1S2	High		matorral
faisán	S1S2-4	S1S2	High		matorral
faisán	S1S2-4	S1S2	High		matorral
faisán	S1S2-4	S1S2	High		matorral
faisán	S1S2-4	S1S2	High		matorral
faisán	S1S2-4	S1S2	High		matorral
faisán	S1S2-4	S1S2	High		matorral
faisán	S1S2-4	S1S2	High		matorral
faisán	S1S2-4	S1S2	High		matorral
faisán	S1S2-4	S1S2	High		matorral
faisán	S1S2-4	S1S2	High		matorral
gato	S1S2-4	S1S2	High		matorral
jabalí	S1S2-4	S1S2	High		matorral
jabalí	S1S2-4	S1S2	High		matorral
chucao	S1S2-4	S1S2	High		matorral
ciervo	S3S4-9	S3S4	High		matorral
jabalí	S3S4-9	S3S4	High		matorral
faisán	S3S4-9	S3S4	High		matorral
ciervo	P1P2-6	P1P2	High		pinar
ciervo	P1P2-6	P1P2	High		pinar
ciervo	P1P2-6	P1P2	High		pinar
ciervo	P1P2-6	P1P2	High		pinar
ciervo	P1P2-6	P1P2	High		pinar
ciervo	P1P2-6	P1P2	High		pinar
ciervo	P1P2-6	P1P2	High		pinar
ciervo	P1P2-6	P1P2	High		pinar
ciervo	P1P2-6	P1P2	High		pinar
ciervo	P1P2-6	P1P2	High		pinar
ciervo	P1P2-6	P1P2	High		pinar
ciervo	P1P2-6	P1P2	High		pinar
ciervo	P1P2-6	P1P2	High		pinar
ciervo	P1P2-6	P1P2	High		pinar
ciervo	P1P2-6	P1P2	High		pinar
ciervo	P1P2-6	P1P2	High		pinar
ciervo	P1P2-6	P1P2	High		pinar
ciervo	P1P2-6	P1P2	High		pinar
ciervo	P1P2-6	P1P2	High		pinar
ciervo	P1P2-6	P1P2	High		pinar
ciervo	P1P2-6	P1P2	High		pinar
ciervo	P1P2-6	P1P2	High		pinar
ciervo	P1P2-6	P1P2	High		pinar
ciervo	P1P2-6	P1P2	High		pinar
ciervo	P1P2-6	P1P2	High		pinar
ciervo	P1P2-6	P1P2	High		pinar
ciervo	P1P2-6	P1P2	High		pinar
ciervo	P1P2-6	P1P2	High		pinar
ciervo	P1P2-6	P1P2	High		pinar
ciervo	P1P2-6	P1P2	High		pinar
faisán	P1P2-6	P1P2	High		pinar
faisán	P1P2-6	P1P2	High		pinar
faisán	P1P2-6	P1P2	High		pinar
faisán	P1P2-6	P1P2	High		pinar
faisán	P1P2-6	P1P2	High		pinar
faisán	P1P2-6	P1P2	High		pinar
faisán	P1P2-6	P1P2	High		pinar
faisán	P1P2-6	P1P2	High		pinar
faisán	P1P2-6	P1P2	High		pinar
faisán	P1P2-6	P1P2	High		pinar
faisán	P1P2-6	P1P2	High		pinar
faisán	P1P2-6	P1P2	High		pinar
faisán	P1P2-6	P1P2	High		pinar
faisán	P1P2-6	P1P2	High		pinar
faisán	P1P2-6	P1P2	High		pinar
faisán	P1P2-6	P1P2	High		pinar
faisán	P1P2-6	P1P2	High		pinar
faisán	P1P2-6	P1P2	High		pinar
gato	P1P2-6	P1P2	High		pinar
jabalí	P1P2-6	P1P2	High		pinar
jabalí	P1P2-6	P1P2	High		pinar
jabalí	P1P2-6	P1P2	High		pinar
jabalí	P1P2-6	P1P2	High		pinar
jabalí	P1P2-6	P1P2	High		pinar
jabalí	P1P2-6	P1P2	High		pinar
jabalí	P1P2-6	P1P2	High		pinar
jabalí	P1P2-6	P1P2	High		pinar
ciervo	P1P2-7	P1P2	High		pinar
ciervo	P1P2-7	P1P2	High		pinar
ciervo	P1P2-7	P1P2	High		pinar
ciervo	P1P2-7	P1P2	High		pinar
ciervo	P1P2-7	P1P2	High		pinar
ciervo	P1P2-7	P1P2	High		pinar
ciervo	P1P2-7	P1P2	High		pinar
ciervo	P1P2-7	P1P2	High		pinar
ciervo	P1P2-7	P1P2	High		pinar
faisán	P1P2-7	P1P2	High		pinar
faisán	P1P2-7	P1P2	High		pinar
faisán	P1P2-7	P1P2	High		pinar
faisán	P1P2-7	P1P2	High		pinar
faisán	P1P2-7	P1P2	High		pinar
faisán	P1P2-7	P1P2	High		pinar
faisán	P1P2-7	P1P2	High		pinar
faisán	P1P2-7	P1P2	High		pinar
faisán	P1P2-7	P1P2	High		pinar
faisán	P1P2-7	P1P2	High		pinar
faisán	P1P2-7	P1P2	High		pinar
gato	P1P2-7	P1P2	High		pinar
jabalí	P1P2-7	P1P2	High		pinar
jabalí	P1P2-7	P1P2	High		pinar
ciervo	S3S4-10	S3S4	High		matorral
ciervo	S3S4-10	S3S4	High		matorral
ciervo	S3S4-10	S3S4	High		matorral
ciervo	S5S6-3	S5S6	Low		matorral
ciervo	S5S6-3	S5S6	Low		matorral
ciervo	S5S6-3	S5S6	Low		matorral
ciervo	S5S6-3	S5S6	Low		matorral
ciervo	S5S6-3	S5S6	Low		matorral
ciervo	S5S6-3	S5S6	Low		matorral
ciervo	S5S6-3	S5S6	Low		matorral
ciervo	S5S6-3	S5S6	Low		matorral
ciervo	S5S6-3	S5S6	Low		matorral
ciervo	S5S6-3	S5S6	Low		matorral
ciervo	S5S6-3	S5S6	Low		matorral
ciervo	S5S6-3	S5S6	Low		matorral
ciervo	S5S6-3	S5S6	Low		matorral
faisán	S5S6-3	S5S6	Low		matorral
faisán	S5S6-3	S5S6	Low		matorral
jabalí	S5S6-3	S5S6	Low		matorral
jabalí	S5S6-3	S5S6	Low		matorral
jabalí	S5S6-3	S5S6	Low		matorral
jabalí	S5S6-3	S5S6	Low		matorral
visón	S5S6-3	S5S6	Low		matorral
visón	S5S6-3	S5S6	Low		matorral
visón	S5S6-3	S5S6	Low		matorral
visón	S5S6-3	S5S6	Low		matorral
ciervo	S5S6-4	S5S6	Low		matorral
ciervo	S5S6-4	S5S6	Low		matorral
ciervo	S5S6-4	S5S6	Low		matorral
ciervo	S5S6-4	S5S6	Low		matorral
ciervo	S5S6-4	S5S6	Low		matorral
ciervo	S5S6-4	S5S6	Low		matorral
ciervo	S5S6-4	S5S6	Low		matorral
ciervo	S5S6-4	S5S6	Low		matorral
ciervo	S5S6-4	S5S6	Low		matorral
ciervo	S5S6-4	S5S6	Low		matorral
ciervo	S5S6-4	S5S6	Low		matorral
ciervo	S5S6-4	S5S6	Low		matorral
ciervo	S5S6-4	S5S6	Low		matorral
ciervo	S5S6-4	S5S6	Low		matorral
ciervo	S5S6-4	S5S6	Low		matorral
ciervo	S5S6-4	S5S6	Low		matorral
ciervo	S5S6-4	S5S6	Low		matorral
ciervo	S5S6-4	S5S6	Low		matorral
ciervo	S5S6-4	S5S6	Low		matorral
ciervo	S5S6-4	S5S6	Low		matorral
ciervo	S5S6-4	S5S6	Low		matorral
ciervo	S5S6-4	S5S6	Low		matorral
ciervo	S5S6-4	S5S6	Low		matorral
jabalí	S5S6-4	S5S6	Low		matorral
jabalí	S5S6-4	S5S6	Low		matorral
jabalí	S5S6-4	S5S6	Low		matorral
jabalí	S5S6-4	S5S6	Low		matorral
jabalí	S5S6-4	S5S6	Low		matorral
